# Supplementary material for: Dynamically assembled magnetic nanoparticles in a phase transitional matrix for reconfigurable electronics
Source: Sci Adv. 2025 Sep 12;11(37):eadw6611. doi: 10.1126/sciadv.adw6611 (PMC12429006; doi:10.1126/sciadv.adw6611)
Supplement: Supplementary file 2 — Movies S1 to S7 [file sciadv.adw6611_movies_s1_to_s7.zip]

Archive with 7 entries (7 files):
- sciadv.adw6611_movie_s7.mp4
- sciadv.adw6611_movie_s6.mp4
- sciadv.adw6611_movie_s5.mp4
- sciadv.adw6611_movie_s4.mp4
- sciadv.adw6611_movie_s3.mp4
- sciadv.adw6611_movie_s2.mov
- sciadv.adw6611_movie_s1.mp4
